# Supplementary material for: Clinical Features and Outcomes of Enterococcal Bone and Joint Infections and Factors Associated with Treatment Failure over a 13-Year Period in a French Teaching Hospital
Source: Microorganisms. 2023 May 5;11(5):1213. doi: 10.3390/microorganisms11051213 (PMC10220579; doi:10.3390/microorganisms11051213)
Supplement: Supplementary file 1 [file microorganisms-11-01213-s001.zip]

Archive with 1 entries (1 files):
- microorganisms-2374002-supplementary.pdf
